# Supplementary material for: Activated Eosinophils Predict Longer Progression-Free Survival under Immune Checkpoint Inhibition in Melanoma
Source: Cancers (Basel). 2022 Nov 18;14(22):5676. doi: 10.3390/cancers14225676 (PMC9688620; doi:10.3390/cancers14225676)
Supplement: Supplementary file 1 [file cancers-14-05676-s001.zip]

Archive with 12 entries (12 files):
- Supplementary Figure S1.pdf
- Supplementary Figure S10.pdf
- Supplementary Figure S11.pdf
- Supplementary Figure S12.pdf
- Supplementary Figure S2.pdf
- Supplementary Figure S3.pdf
- Supplementary Figure S4.pdf
- Supplementary Figure S5.pdf
- Supplementary Figure S6.pdf
- Supplementary Figure S7.pdf
- Supplementary Figure S8.pdf
- Supplementary Figure S9.pdf
